# Supplementary material for: A Downy Mildew Effector Attenuates Salicylic Acid–Triggered Immunity in Arabidopsis by Interacting with the Host Mediator Complex
Source: PLoS Biol. 2013 Dec 10;11(12):e1001732. doi: 10.1371/journal.pbio.1001732 (PMC3858237; doi:10.1371/journal.pbio.1001732)
Supplement: Table S1 — Correlation between MeJA-responsive genes and differentially expressed genes in HaRxL44-lines and 3 DAI with Hpa Waco9. (XLSX) [file pbio.1001732.s009.xlsx]

## Sheet: Sheet1
Table S1. Correlation between MeJA-responsive genes and differentially expressed genes in HaRxL44-lines and 3 DAI with Hpa Waco9.
	HaRxL44 line1			HaRxL44 line2			3 DAI with Waco9
	UP	DOWN		UP	DOWN		UP	DOWN
Number of DE genesa	33	9		425	177		753	84
Number of DE genes after MeJA treatmentb	74	63		74	63		74	63
Number of genes overlapped	5	0		25	9		22	3
Number of annotated Arabidopsis genesc	33602	33602		33602	33602		33602	33602
Hypergeometric probability	1.01135e-08	0.98325		0	4.58821e-11		0	0.000517696
afrom RNA sequencing (>0.05 FDR).
bfrom Jung et al. 2007.
cfrom Arabidospsis TAIR10.
DE, differentially expressed.
We chose all genes in TAIR10 as the population size because RNA sequencing experiments in our study addressed all genes from Arabidopsis, unlike selected set from microarray.
