# Supplementary material for: A Downy Mildew Effector Attenuates Salicylic Acid–Triggered Immunity in Arabidopsis by Interacting with the Host Mediator Complex
Source: PLoS Biol. 2013 Dec 10;11(12):e1001732. doi: 10.1371/journal.pbio.1001732 (PMC3858237; doi:10.1371/journal.pbio.1001732)
Supplement: Table S2 — Expression of MeJA-regulated gene in HaRxL44-lines and 3 DAI with Hpa Waco9. (XLSX) [file pbio.1001732.s010.xlsx]

## Sheet: Sheet1
Table S2. Expression of MeJA-regulated gene in HaRxL44-lines and 3 DAI with Hpa Waco9.
AGI numbera	Gene descriptionb	HaRxL44 line1c	HaRxL44 line2c	Waco9 3dc	MeJAc,d	0.05> FDR
At1g17745	Xyloglucan endo-1,4-beta-D-glucanase	2.93518	3.67847	2.20763	4.1375	e,f,g
At4g34200	Putative phosphoglycerate dehydrogenase	1.7792	2.84811	0.15783	3.98185	e,f
At2g41180	Similar to secretory IgA-binding protein	1.88665	2.57506	0.911144	2.26303	f
At4g35630	Phosphoserine aminotransferase	2.01503	2.54541	0.56591	2.37851	e,f
At4g24350	Putative storage protein	1.31633	2.21201	0.4049	2.56071	f
At3g04720	Hevein-like protein precursor (HEL)	1.97309	2.17843	2.28984	4.82782	e,f,g
At3g15356	Lectin-like protein	2.0785	2.12376	2.78722	5.72247	e,f,g
At3g28930	AIG2-like protein	1.49082	2.11158	1.88999	2.848	f,g
At1g11580	Putative pectin esterase	1.22181	2.09806	-0.0507722	1.72247	f
At2g30870	Glutathione S-transferase	1.24339	1.83869	1.02378	2.72247	f
At4g02380	Late embryogenesis protein (SAG21)	1.21896	1.79898	2.36295	2	f,g
At5g47910	Respiratory burst oxidase protein	1.22268	1.78763	0.844524	1.58496	f
At1g09200	Histone H3	1.49709	1.77633	0.130756	1.67807
At1g51760	IAA-Ala hydrolase (IAR3, JR3)	1.00922	1.75696	1.63765	2.45943	f,g
At3g54640	Tryptophan synthase alpha chain	1.23679	1.69607	1.83855	2.56071	f,g
At1g44350	IAA-amino acid hydrolase	1.33013	1.68488	-0.14818	3.01792
At4g16260	Beta-1, 3-glucanase class I precursor	1.00781	1.65556	3.976	5.2211	f,g
At4g23600	Coronatine-regul. tyrosine aminotransferase	0.976208	1.63122	0.13475	3.23266	f
At2g06050	OPR3/DDE1 (OPDA reductase)	0.786519	1.59978	0.267757	2.63227	f
At3g12500	Basic chitinase	1.14427	1.51087	2.73511	1.926	g
At3g14310	Pectin esterase	1.00113	1.4808	0.159563	1.63227	f
At1g79230	Thiosulfate sulfurtransferase	0.335908	1.4067	0.129561	1.72247	f
At5g54810	Tryptophan synthase beta chain 1 precursor	1.05906	1.30578	0.920334	2.56071	f
At4g14020	Unknown protein	0.41616	1.26305	0.183842	1.63227	f
At4g14680	ATP-sulfurylase	0.303551	1.25979	-0.280397	1.76553
At4g39980	Dehydro-3-deoxyphosphoheptonate aldolase	0.803643	1.25346	0.440245	3.15381	f
At2g16500	Arginine decarboxylase	0.837279	1.23043	0.404962	1.58496	f
At1g27130	Putative glutathione transferase	1.24521	1.2131	0.351812	2.10434	f
At3g45140	Lipoxygenase AtLOX2	0.932997	1.09715	0.740036	2.76553	f
At2g12280	10-Formyltetrahydrofolate synthetase, ligase	1.06924	1.01896	0.421132	1.26303
At1g76960	Unknown protein	1.60668	1.01856	3.27644	2.53605	g
At2g43150	Putative extension	0.825676	1.009	1.01869	3.27798
At2g27020	20S proteasome subunit C8	0.427372	0.989496	0.403041	1.1375
At5g04340	Putative c2h2 zinc finger transcription factor	0.837055	0.967836	1.01555	2.45943
At4g24340	Putative storage protein	0.228044	0.947206	1.61081	1.53605
At5g54960	Pyruvate decarboxylase	0.804062	0.945719	0.770878	3.27798
At4g22690	Putative cytochrome P450 protein	0.656141	0.941228	0.719571	2.26303
At1g19670	Coronatine-induced protein 1 (COR1)	0.876039	0.897066	0.437415	4.39232
At1g02920	Glutathione S-transferase	0.470654	0.894254	3.295	3.29278	g
At5g42650	Allene oxide synthase	0.169983	0.821902	-0.214875	3.1375
At2g38470	Putative WRKY-type DNA-binding protein	0.41457	0.809489	2.06117	1.72247	g
At3g50740	UTP-glucose glucosyltransferase like prot	0.742035	0.782449	0.731155	1.80735
At1g50480	10-Formyltetrahydrofolate synthetase, ligase	0.424593	0.756322	0.451179	1.58496
At1g05010	ACC oxidase	0.649893	0.755959	0.660459	2.7866
At1g27730	Salt-tolerance zinc finger protein	0.732232	0.747269	1.64219	3.48543	g
At1g45145	Putative thioredoxin protein	0.598477	0.726692	2.13408	2.20163	g
At2g41410	Putative calmodulin protein	0.289118	0.708126	1.69711	2.1375	g
At3g16470	Myrosinase binding protein-like	0.82111	0.689088	0.172968	2.72247
At4g06746	AP2 domain containing protein RAP2.9	0.320035	0.643874	0.630352	1.96347
At2g05710	Cytoplasmic aconitate hydratase	0.528617	0.613349	0.621916	1.58496
At2g02930	Glutathione S-transferase	0.73616	0.559111	2.73351	2.96347	g
At5g67300	Myb-related protein, AtMYB44	0.493487	0.543954	-0.0821108	1.43296
At4g17500	Ethylene-response element binding factor1	-0.0603021	0.474125	1.11749	2.29278
At3g61440	Cysteine synthase	0.710865	0.420934	0.335696	2.29278
At5g51070	Clp protease ATP-binding sub., ERD1	0.321937	0.305284	1.15729	2.20163
At1g09970	Receptor-like protein kinase	0.428549	0.275957	1.5847	1.67807	g
At2g36120	Unknown protein	0.18472	0.264894	-0.164414	2.67807
At1g52030	Myrosinase-binding protein (lectin)	1.08986	0.0508587	0.212969	2.74416
At3g61430	Aquaporin PIP1.1 (AQ1)	0.400339	0.0397552	-0.0691172	1.63227
At1g75830	Antifungal protein (PDF1.1)	ND	ND	4.26916	2.3505	g
At4g21830	Peptid. methionine sulfoxide reductase	ND	ND	1.66344	1.37851	g
At4g24360	Putative storage protein	ND	ND	ND	4.91648
At5g24770	Vegetative storage protein VSP2	ND	ND	-0.22471	3.85798
At5g24780	Vegetative storage protein VSP1	ND	ND	-0.419137	3.05311
At2g37130	Putative peroxidase ATP2a	0.124353	-0.0330884	0.923281	3.05311
At2g41100	Calmodulin-like protein	0.230105	-0.0879338	2.14159	2.10434	g
At4g08870	Putative arginase	-0.307823	-0.268906	0.316492	4.82273
At5g20230	Blue copper binding protein	0.248305	-0.287635	2.58426	2.40599	g
At4g36040	DnaJ-like protein	-0.100218	-0.308189	0.846164	2.60881
At4g30270	Xyloglucan endo-1,4-beta-D-glucanase	0.091782	-0.357156	-0.0767496	2.926
At2g47180	Putative galactinol synthase	-0.851921	-0.885661	-0.327719	1.26303
At2g32150	Putative hydrolase	-0.0555678	-0.911396	0.23095	2.23266
At3g16420	Myrosinase binding protein-like	0.143075	-1.00528	-0.233925	2.58496
At1g10070	Putat. branched-chain a.a. aminotransferase	-0.255932	-1.33988	2.6679	1.76553	g
At2g14560	Unknown protein	7.49768	9.58459	2.42232	-2.88753
At5g15960	Cold and ABA inducible protein KIN1	2.38321	1.98976	-1.82433	-3.70044	g
At2g41090	Calcium-binding protein CaBP-22	1.06559	1.98445	1.13955	-2.60881
At1g69530	Expansin (At-EXP1)	1.196	1.79284	0.500301	-1.26303
At4g14400	Ankyrin-like protein	1.44233	1.69313	1.66315	-3.64386
At1g31580	CXc750	0.59011	0.772029	1.42704	-1.32193
At4g27520	Similarity to phytocyanin	0.736948	0.667262	-0.666984	-2.32193
At4g00170	Putative proline-rich protein	-0.294589	0.590541	-0.0322161	-2.03562
At2g39010	Putative aquaporin	0.398647	0.536718	-0.739474	-1.67807
At2g38540	Putative nonspecific lipid-transfer protein	0.752848	0.517366	-0.383457	-2.3505
At5g52310	Low-temperature-induced protein 78	-0.501218	0.500186	-0.933983	-1.43296
At2g20570	Golden2-like transcription factor	0.803003	0.470043	0.0921149	-1.37851
At1g10200	Similar to Ntlim1 transcription factor	0.0612726	0.460275	-0.242903	-1.63227
At1g09310	Unknown protein	0.97231	0.320544	-0.527981	-2.07039
At2g36830	Putative aquaporin	-0.112659	0.280068	-0.419411	-2.20163
At5g15230	GASA4 (gibberellin-regulated)	0.483761	0.260504	-0.365226	-1.67807
At3g12120	Omega-6 fatty acid desaturase, FAD2	0.0628321	0.208107	-0.147322	-1.76553
At5g25610	Dehydration-induced protein RD22	0.34996	0.00440941	-0.461194	-1.848
At1g03675	Putative M-type thioredoxin protein	ND	ND	ND	-1.32193
At5g20630	Germin-like protein	ND	ND	-0.461773	-3.56071
At2g40610	Putative expansin	ND	ND	0.244252	-1.848
At3g16140	Photosystem I subunit VI precursor	-0.0163062	-0.122559	-0.19493	-1.32193
At2g15970	Cold acclimation protein WCOR413-like	0.125463	-0.136458	-0.77842	-2.48543
At4g21280	Photosys. II oxygen-evolving complex 3-like	-0.116954	-0.227907	-0.238643	-1.58496
At1g15820	Lhcb6 protein	-0.0859249	-0.265818	-0.309968	-1.76553
At1g31330	Putative photosystem I reaction centre sub. III	-0.0421311	-0.331546	-0.147865	-1.67807
At1g10470	Two-component res. regulator homolog	-0.221558	-0.368774	-0.0328662	-2.1375
At4g28750	Photosystem I subunit PSI-E-like protein	-0.20741	-0.380707	-0.169884	-1.72247
At4g12800	Probable photosystem I chain XI precursor	-0.0609819	-0.418442	-0.25501	-1.32193
At3g62030	Peptidylprolyl isomerase ROC4	-0.20893	-0.421675	-0.16356	-1.32193
At3g21055	Photosystem II 5 kD protein precursor	-0.182805	-0.425572	-0.169637	-2.58496
At1g01470	Similarity to AtPIP5K1	0.0848794	-0.440517	-0.131404	-1.1375
At1g55670	Putative photosystem I subunit V precursor	-0.0355757	-0.445295	-0.312288	-1.37851
At1g30380	Photosystem I subunit X precursor	-0.0935312	-0.451568	-0.192973	-1.63227
At1g20440	COR47	-0.17309	-0.476916	-0.99086	-2.63227
At2g37660	unknown protein	-0.316253	-0.480576	-0.354451	-1.63227
At5g15970	Cold-regulated protein COR6.6 (KIN2)	0.3378	-0.494513	-1.15634	-2.90689
At5g01530	Chlorophyll a/b-binding protein CP29	-0.348406	-0.533582	-0.0842735	-1.37851
At5g54270	Chlorophyll a/b binding protein Lhcb3	-0.208938	-0.541123	-0.305587	-1.80735
At4g10340	Chlorophyll a/b-binding protein-like protein	-0.356187	-0.583035	-0.250422	-1.58496
At2g46820	Unknown protein	-0.257201	-0.633783	-0.238278	-1.63227
At1g42970	Glyceraldehyde-3-phosphate dehydrogenase	-0.429094	-0.64834	-0.295575	-1.58496
At1g20340	Putative plastocyanin	-0.195304	-0.677226	-0.200349	-1.1375
At3g61470	Lhca2 protein	-0.351937	-0.714352	-0.173493	-1.53605
At3g46780	NADH2 dehydrogenase (ubiquinone)	-0.205608	-0.780737	-0.225893	-2.43296
At1g51400	Putative photosystem II 5 KD protein	-0.258401	-0.846238	-0.141001	-2.60881
At4g34620	Putative ribosomal protein S16	-0.185338	-0.877598	-0.47364	-1.48543
At4g28080	Unknown protein	-0.407223	-0.951708	-0.338513	-1.58496
At1g13930	Hydroxyproline-rich glycoprotein like	-0.461617	-0.975823	-0.483656	-1.67807
At4g04330	Unknown protein	-0.203799	-1.04357	-0.413643	-1.53605
At1g76100	Plastocyanin	-0.108388	-1.08099	-0.188734	-1.926
At1g01620	PL membrane intrinsic protein 1C, protein B	-0.204527	-1.23451	-0.498566	-2.29278
At1g64720	Membrane related protein CP5	-0.490059	-1.29256	0.269302	-2.40599	f
At1g07320	similar to ribosomal protein L4	-0.786032	-1.2983	-0.49739	-1.72247	f
At1g03600	Unknown protein	-0.371418	-1.34398	-0.40909	-1.72247	f
At5g14740	Carbonic anhydrase 2	-0.391386	-1.37127	0.0107143	-2.56071	f
At1g72610	Germin-like protein	-0.960879	-1.42117	-1.20711	-4.1375	f,g
At2g33830	Putative auxin-repressed protein	-0.300011	-1.43363	0.188516	-3.1375	f
At2g42530	Cold-regulated protein COR15b precursor	0.155705	-1.74833	-0.955465	-2.82782
At3g01500	Carbonic anhydrase, chloroplast precursor	-0.449428	-1.88432	-0.202973	-2.43296	f
At3g16240	Delta tonoplast intrinsic protein	-0.977846	-2.02942	-1.34733	-2.65535	f,g
At1g19150	PSI type II chlorophyll a/b-binding prot Lhca2	-1.38653	-2.43552	-0.578196	-2.23266	f
At3g16370	APG-like; GDSL lipase/hydrolase-like	-0.662471	-3.24729	-1.15863	-2.40599
aArabidopsis genome initiative number.
bGene function predicted by the Affymetrix annotation, TIGR definition, and NCBI database (from Jung et al. 2007).
cLog2 volue of relative gene transcript level compared to the same gene in mock-treated plants.
dThe results in Arabidopsis rosette leaves treated with 100 µM methyl jasmonate (from Jung et al. 2007).
eDiferential expressed genes in HaRxL44 line 1 (> 0.05 FDR).
fDiferential expressed genes in HaRxL44 line 2 (> 0.05 FDR).
gDiferential expressed genes in plants 5 DAI with Waco9, Waco9_3d, (> 0.05 FDR).
ND, Not detected.
